# Supplementary material for: ﻿Three new species of Otacilia Thorell, 1897 (Araneae, Phrurolithidae) from South China
Source: Zookeys. 2023 Sep 19;1180:129–44. doi: 10.3897/zookeys.1180.108823 (PMC10838172; doi:10.3897/zookeys.1180.108823)
Supplement: XML Treatment for Otacilia anfu [file zookeys.1180.108823-treatment1.xml]

<!DOCTYPE tp:taxon-treatment
  PUBLIC "-//TaxonX//DTD Taxonomic Treatment Publishing DTD v0 20100105//EN" "tax-treatment-NSO.dtd">
<tp:taxon-treatment xmlns:tp="http://www.plazi.org/taxpub"><tp:treatment-meta><kwd-group><label>Taxon classification</label><kwd>
                <named-content content-type="kingdom">Animalia</named-content>
              </kwd><kwd>
                <named-content content-type="order">Araneae</named-content>
              </kwd><kwd>
                <named-content content-type="family">Phrurolithidae</named-content>
              </kwd></kwd-group><mixed-citation publication-type="journal"><person-group><name><surname>Liu</surname><given-names>Ming-kang</given-names></name><name><surname>Jiang</surname><given-names>Zi-min</given-names></name><name><surname>Xiao</surname><given-names>Yong-hong</given-names></name><name><surname>Liu</surname><given-names>Ke-ke</given-names></name><name><surname>Xu</surname><given-names>Xiang</given-names></name></person-group><article-title>﻿Three new species of <italic><tp:taxon-name><tp:taxon-name-part taxon-name-part-type="genus" reg="Otacilia">Otacilia</tp:taxon-name-part></tp:taxon-name></italic> Thorell, 1897 (<tp:taxon-name><tp:taxon-name-part taxon-name-part-type="order">Araneae</tp:taxon-name-part></tp:taxon-name>, <tp:taxon-name><tp:taxon-name-part taxon-name-part-type="family">Phrurolithidae</tp:taxon-name-part></tp:taxon-name>) from South China</article-title><source>Zookeys</source><day>19</day><month>09</month><year>2023</year><volume>1180</volume><fpage>129</fpage><lpage>144</lpage><pub-id pub-id-type="doi">10.3897/zookeys.1180.108823</pub-id></mixed-citation></tp:treatment-meta><tp:nomenclature><label>﻿</label><tp:taxon-name>
              <object-id xmlns:xlink="http://www.w3.org/1999/xlink" content-type="arpha" xlink:type="simple">35C7B220-E374-544C-B122-2DEE5C588BA5</object-id>
              <tp:taxon-name-part taxon-name-part-type="genus" reg="Otacilia">Otacilia</tp:taxon-name-part>
              <tp:taxon-name-part taxon-name-part-type="species" reg="anfu">anfu</tp:taxon-name-part>
              <object-id xmlns:xlink="http://www.w3.org/1999/xlink" content-type="zoobank" xlink:type="simple">https://zoobank.org/3DB14EA7-34DF-4D89-A932-543EFA2534F6</object-id>
            </tp:taxon-name><tp:taxon-authority>Liu</tp:taxon-authority><tp:taxon-status xmlns:xlink="http://www.w3.org/1999/xlink" xlink:type="simple">sp. nov.</tp:taxon-status><xref ref-type="fig" rid="F1">Figs 1</xref><xref ref-type="fig" rid="F2">, 2</xref><xref ref-type="fig" rid="F7">, 7A</xref><xref ref-type="fig" rid="F8">, 8A</xref></tp:nomenclature><tp:treatment-sec sec-type="type material" id="SECID0EJPAC"><title>Type materials.</title><p><bold><italic>Holotype</italic></bold>: ♂ (Phu-142), China, Jiangxi Province, Ji’an City, Anfu County, Yangshimu Scenic Spot, Yunzhong Slide Rail, <named-content xmlns:xlink="http://www.w3.org/1999/xlink" content-type="dwc:verbatimCoordinates" xlink:type="simple"><named-content content-type="geo-json" specific-use="{&#34;type&#34;:&#34;Point&#34;,&#34;coordinates&#34;:[114.250144,27.551231]}" id="NCID0EXPAC" xlink:type="simple">27°33'04.43"N, 114°15'00.52"E</named-content></named-content>, 1558 m, 3 January 2022, leg. Ke-ke Liu et al. <bold><italic>Paratypes</italic></bold>: 2 ♂, 1 ♀, same data as holotype (Phu-142).</p></tp:treatment-sec><tp:treatment-sec sec-type="etymology" id="SECID0EAAAE"><title>Etymology.</title><p>The specific name derived from Anfu County, where the type locality is situated; it is treated as a noun in apposition.</p></tp:treatment-sec><tp:treatment-sec sec-type="diagnosis" id="SECID0EFAAE"><title>Diagnosis.</title><p>The male of the new species is similar to <italic><tp:taxon-name><tp:taxon-name-part taxon-name-part-type="genus" reg="Otacilia">Otacilia</tp:taxon-name-part><tp:taxon-name-part taxon-name-part-type="species" reg="arcuata">arcuata</tp:taxon-name-part></tp:taxon-name></italic> Mu &amp; Zhang, 2021 in having a large, finger-shaped retrolateral apophysis and swollen tegulum (<xref ref-type="bibr" rid="B12">Mu and Zhang 2021</xref>: 543, fig. 6F), but it can be separated from it by the carapace lacking broad dark brown bands around submargin (vs present) (cf. Fig. <xref ref-type="fig" rid="F1">1A, B</xref> and <xref ref-type="bibr" rid="B12">Mu and Zhang 2021</xref>: 543, fig. 6A), the legs lacking brown annulations (vs present) (cf. Fig. <xref ref-type="fig" rid="F1">1A, B</xref> and <xref ref-type="bibr" rid="B12">Mu and Zhang 2021</xref>: 543, fig. 6A), the sharp, spine-like intermediate retrolateral tibial apophysis (vs small and tooth-like) (cf. Fig. <xref ref-type="fig" rid="F1">1D–F</xref> and <xref ref-type="bibr" rid="B12">Mu and Zhang 2021</xref>: 543, fig. 6E, F), and the long, spine-like embolus (vs shorter) (cf. Fig. <xref ref-type="fig" rid="F1">1D–F</xref> and <xref ref-type="bibr" rid="B12">Mu and Zhang 2021</xref>: 543, fig. 6E, F). The female resemble that of <italic><tp:taxon-name><tp:taxon-name-part taxon-name-part-type="genus" reg="Otacilia">O.</tp:taxon-name-part><tp:taxon-name-part taxon-name-part-type="species" reg="arcuata">arcuata</tp:taxon-name-part></tp:taxon-name></italic> in having the spermathecae with an obvious transverse part and slender glandular appendages (<xref ref-type="bibr" rid="B12">Mu and Zhang 2021</xref>: 543, fig. 6G, H), but can be separated from it by the relatively long copulatory ducts (vs very short) (cf. Fig. <xref ref-type="fig" rid="F2">2C, D</xref> and <xref ref-type="bibr" rid="B12">Mu and Zhang 2021</xref>: fig. 6G, H) and pair of parallel, sausage-shaped connecting tubes (vs C-shaped) (cf. Fig. <xref ref-type="fig" rid="F2">2C</xref> and <xref ref-type="bibr" rid="B12">Mu and Zhang 2021</xref>: 543, fig. 6G).</p><fig id="F1" position="float" orientation="portrait"><object-id xmlns:xlink="http://www.w3.org/1999/xlink" content-type="doi" xlink:type="simple">10.3897/zookeys.1180.108823.figure1</object-id><object-id xmlns:xlink="http://www.w3.org/1999/xlink" content-type="arpha" xlink:type="simple">C2B3B3F4-6859-5EA5-86B4-A748FB92DA30</object-id><label>Figure 1.</label><caption><p><italic><tp:taxon-name><tp:taxon-name-part taxon-name-part-type="genus" reg="Otacilia">Otacilia</tp:taxon-name-part><tp:taxon-name-part taxon-name-part-type="species" reg="anfu">anfu</tp:taxon-name-part></tp:taxon-name></italic> sp. nov., male holotype <bold>A</bold> habitus, dorsal view <bold>B</bold> same, ventral view <bold>C</bold> palp, prolateral view <bold>D</bold> same, ventral view <bold>E</bold> same, retrolateral view <bold>F</bold> same, dorso-retrolateral view. Abbreviations: <abbrev xmlns:xlink="http://www.w3.org/1999/xlink" xlink:title="embolic basal process" id="ABBRID0EYDAE" xlink:type="simple">EBP</abbrev> – embolic basal process, <abbrev xmlns:xlink="http://www.w3.org/1999/xlink" xlink:title="embolus" id="ABBRID0E3DAE" xlink:type="simple">Em</abbrev> – embolus, <abbrev xmlns:xlink="http://www.w3.org/1999/xlink" xlink:title="femoral apophysis" id="ABBRID0EAEAE" xlink:type="simple">FA</abbrev> – femoral apophysis, <abbrev xmlns:xlink="http://www.w3.org/1999/xlink" xlink:title="groove" id="ABBRID0EEEAE" xlink:type="simple">Gr</abbrev> – groove, <abbrev xmlns:xlink="http://www.w3.org/1999/xlink" xlink:title="prolateral tibial apophysis" id="ABBRID0EIEAE" xlink:type="simple">PTA</abbrev> – prolateral tibial apophysis, <abbrev xmlns:xlink="http://www.w3.org/1999/xlink" xlink:title="retrolateral tibial apophysis" id="ABBRID0EMEAE" xlink:type="simple">RTA</abbrev> – retrolateral tibial apophysis, <abbrev xmlns:xlink="http://www.w3.org/1999/xlink" xlink:title="sperm duct" id="ABBRID0EQEAE" xlink:type="simple">SD</abbrev> – sperm duct. Scale bars: 0.2 mm (<bold>A, B</bold>); 0.1 mm (<bold>C–F</bold>).</p></caption><graphic xmlns:xlink="http://www.w3.org/1999/xlink" xlink:href="zookeys-1180-129_article-108823__-g001.jpg" position="float" orientation="portrait" xlink:type="simple" id="oo_908236.jpg"><uri content-type="original_file" xlink:type="simple">https://binary.pensoft.net/fig/908236</uri></graphic></fig><fig id="F2" position="float" orientation="portrait"><object-id xmlns:xlink="http://www.w3.org/1999/xlink" content-type="doi" xlink:type="simple">10.3897/zookeys.1180.108823.figure2</object-id><object-id xmlns:xlink="http://www.w3.org/1999/xlink" content-type="arpha" xlink:type="simple">C913B98B-C619-5652-ABAB-4B6D354DA078</object-id><label>Figure 2.</label><caption><p><italic><tp:taxon-name><tp:taxon-name-part taxon-name-part-type="genus" reg="Otacilia">Otacilia</tp:taxon-name-part><tp:taxon-name-part taxon-name-part-type="species" reg="anfu">anfu</tp:taxon-name-part></tp:taxon-name></italic> sp. nov., female paratype <bold>A</bold> habitus, dorsal view <bold>B</bold> same, ventral view <bold>C</bold> epigyne, ventral view <bold>D</bold> vulva, dorsal view. Abbreviations: <abbrev xmlns:xlink="http://www.w3.org/1999/xlink" xlink:title="bursa" id="ABBRID0EYFAE" xlink:type="simple">Bu</abbrev> – bursa, <abbrev xmlns:xlink="http://www.w3.org/1999/xlink" xlink:title="copulatory duct" id="ABBRID0E3FAE" xlink:type="simple">CD</abbrev> – copulatory duct, <abbrev xmlns:xlink="http://www.w3.org/1999/xlink" xlink:title="copulatory opening" id="ABBRID0EAGAE" xlink:type="simple">CO</abbrev> – copulatory opening, <abbrev xmlns:xlink="http://www.w3.org/1999/xlink" xlink:title="connecting tube" id="ABBRID0EEGAE" xlink:type="simple">CT</abbrev> – connecting tube, <abbrev xmlns:xlink="http://www.w3.org/1999/xlink" xlink:title="fertilisation duct" id="ABBRID0EIGAE" xlink:type="simple">FD</abbrev> – fertilisation ducts, <abbrev xmlns:xlink="http://www.w3.org/1999/xlink" xlink:title="glandular appendage" id="ABBRID0EMGAE" xlink:type="simple">GA</abbrev> – glandular appendage, <abbrev xmlns:xlink="http://www.w3.org/1999/xlink" xlink:title="spermathecae" id="ABBRID0EQGAE" xlink:type="simple">Spe</abbrev> – spermathecae. Scale bars: 0.2 mm (<bold>A, B</bold>); 0.1 mm (<bold>C, D</bold>).</p></caption><graphic xmlns:xlink="http://www.w3.org/1999/xlink" xlink:href="zookeys-1180-129_article-108823__-g002.jpg" position="float" orientation="portrait" xlink:type="simple" id="oo_908237.jpg"><uri content-type="original_file" xlink:type="simple">https://binary.pensoft.net/fig/908237</uri></graphic></fig></tp:treatment-sec><tp:treatment-sec sec-type="description" id="SECID0E4GAE"><title>Description.</title><p><bold>Male</bold> (holotype). <bold><italic>Habitus</italic></bold> as in Fig. <xref ref-type="fig" rid="F1">1A, B</xref>. Total length 2.84, carapace 1.34 long, 1.20 wide. Eye sizes and interdistances: <abbrev xmlns:xlink="http://www.w3.org/1999/xlink" xlink:title="anterior median eye" id="ABBRID0EMHAE" xlink:type="simple">AME</abbrev> 0.07, <abbrev xmlns:xlink="http://www.w3.org/1999/xlink" xlink:title="anterior lateral eye" id="ABBRID0EQHAE" xlink:type="simple">ALE</abbrev> 0.10, <abbrev xmlns:xlink="http://www.w3.org/1999/xlink" xlink:title="posterior median eye" id="ABBRID0EUHAE" xlink:type="simple">PME</abbrev> 0.09, <abbrev xmlns:xlink="http://www.w3.org/1999/xlink" xlink:title="posterior lateral eye" id="ABBRID0EYHAE" xlink:type="simple">PLE</abbrev> 0.08; <abbrev xmlns:xlink="http://www.w3.org/1999/xlink" xlink:title="anterior median eye" id="ABBRID0E3HAE" xlink:type="simple">AME</abbrev>–<abbrev xmlns:xlink="http://www.w3.org/1999/xlink" xlink:title="anterior median eye" id="ABBRID0EAIAE" xlink:type="simple">AME</abbrev> 0.04, <abbrev xmlns:xlink="http://www.w3.org/1999/xlink" xlink:title="anterior median eye" id="ABBRID0EEIAE" xlink:type="simple">AME</abbrev>–<abbrev xmlns:xlink="http://www.w3.org/1999/xlink" xlink:title="anterior lateral eye" id="ABBRID0EIIAE" xlink:type="simple">ALE</abbrev> 0.01, <abbrev xmlns:xlink="http://www.w3.org/1999/xlink" xlink:title="posterior median eye" id="ABBRID0EMIAE" xlink:type="simple">PME</abbrev>–<abbrev xmlns:xlink="http://www.w3.org/1999/xlink" xlink:title="posterior median eye" id="ABBRID0EQIAE" xlink:type="simple">PME</abbrev> 0.10, <abbrev xmlns:xlink="http://www.w3.org/1999/xlink" xlink:title="posterior median eye" id="ABBRID0EUIAE" xlink:type="simple">PME</abbrev>–<abbrev xmlns:xlink="http://www.w3.org/1999/xlink" xlink:title="posterior lateral eye" id="ABBRID0EYIAE" xlink:type="simple">PLE</abbrev> 0.04, <abbrev xmlns:xlink="http://www.w3.org/1999/xlink" xlink:title="anterior median eye" id="ABBRID0E3IAE" xlink:type="simple">AME</abbrev>–<abbrev xmlns:xlink="http://www.w3.org/1999/xlink" xlink:title="posterior median eye" id="ABBRID0EAJAE" xlink:type="simple">PME</abbrev> 0.07, <abbrev xmlns:xlink="http://www.w3.org/1999/xlink" xlink:title="anterior median eye" id="ABBRID0EEJAE" xlink:type="simple">AME</abbrev>–<abbrev xmlns:xlink="http://www.w3.org/1999/xlink" xlink:title="posterior lateral eye" id="ABBRID0EIJAE" xlink:type="simple">PLE</abbrev> 0.15, <abbrev xmlns:xlink="http://www.w3.org/1999/xlink" xlink:title="anterior lateral eye" id="ABBRID0EMJAE" xlink:type="simple">ALE</abbrev>–<abbrev xmlns:xlink="http://www.w3.org/1999/xlink" xlink:title="anterior lateral eye" id="ABBRID0EQJAE" xlink:type="simple">ALE</abbrev> 0.19, <abbrev xmlns:xlink="http://www.w3.org/1999/xlink" xlink:title="posterior lateral eye" id="ABBRID0EUJAE" xlink:type="simple">PLE</abbrev>–<abbrev xmlns:xlink="http://www.w3.org/1999/xlink" xlink:title="posterior lateral eye" id="ABBRID0EYJAE" xlink:type="simple">PLE</abbrev> 0.35, <abbrev xmlns:xlink="http://www.w3.org/1999/xlink" xlink:title="anterior lateral eye" id="ABBRID0E3JAE" xlink:type="simple">ALE</abbrev>–<abbrev xmlns:xlink="http://www.w3.org/1999/xlink" xlink:title="posterior lateral eye" id="ABBRID0EAKAE" xlink:type="simple">PLE</abbrev> 0.07. <abbrev xmlns:xlink="http://www.w3.org/1999/xlink" xlink:title="median ocular area" id="ABBRID0EEKAE" xlink:type="simple">MOA</abbrev> 0.20 long, frontal width 0.16, posterior width 0.27. Chelicerae with three promarginal and six retromarginal teeth. Sternum (Fig. <xref ref-type="fig" rid="F1">1B</xref>), nearly as long as wide, posterior end blunt. Leg measurements: I 4.43 (1.22, 0.47, 1.26, 1.05, 0.43); II 3.78 (1, 0.38, 0.93, 0.89, 0.58); III 3.22 (0.91, 0.39, 0.67, 0.86, 0.39); IV 4.78 (1.34, 0.43, 1.01, 1.33, 0.67). Leg spination (Fig. <xref ref-type="fig" rid="F1">1A, B</xref>): femora I d11, p1111, II d1, p11, III d1, IV d1; tibiae I v222222, II v222222, metatarsi I v2222, II v2221. Abdomen (Fig. <xref ref-type="fig" rid="F1">1A, B</xref>) 1.41 long, 1.01 wide, dorsal scutum covering more than 1/2 length of abdomen.</p><p><bold><italic>Colouration</italic></bold> (Fig. <xref ref-type="fig" rid="F1">1A, B</xref>). Carapace yellow-brown, with radial, irregular, dark yellow-brown mottled markings on surface. Chelicerae, endites and labium yellow-brown. Sternum yellow; lateral margins with dark mottled markings. Legs yellow, without brown annulations. Abdomen brown, with pair of small round and pair of large oval yellow spots on medial dorsal scutum, three pale chevron-shaped stripes on subposterior part, and two yellowish arc-shaped stripes posteriorly; venter with blurred H-shaped and pair of sloping markings posteriorly.</p><p><bold><italic>Palp</italic></bold> (Figs <xref ref-type="fig" rid="F1">1C−F</xref>, <xref ref-type="fig" rid="F7">7A</xref>). Femoral apophysis (<abbrev xmlns:xlink="http://www.w3.org/1999/xlink" xlink:title="femoral apophysis" id="ABBRID0EOLAE" xlink:type="simple">FA</abbrev>) well developed, as wide as half of femoral length. Tibia with four apophyses: a n-shaped prolateral apophysis (<abbrev xmlns:xlink="http://www.w3.org/1999/xlink" xlink:title="prolateral tibial apophysis" id="ABBRID0ESLAE" xlink:type="simple">PTA</abbrev>), relatively broad, with extruding margin; three retrolateral apophyses (<abbrev xmlns:xlink="http://www.w3.org/1999/xlink" xlink:title="retrolateral tibial apophysis" id="ABBRID0EWLAE" xlink:type="simple">RTA</abbrev>): a tooth-like retrolateral apophysis in ventral view, shorter than other two retrolateral apophyses; a small hook-shaped retrolateral apophysis, longer than previous one, but shorter than last one; a large finger-like, thick retrolateral apophysis in retrolateral view, conical in dorsal view, as long as tibial length, medially thickened, apex blunt, bent inwards toward the small cymbial groove (<abbrev xmlns:xlink="http://www.w3.org/1999/xlink" xlink:title="groove" id="ABBRID0E1LAE" xlink:type="simple">Gr</abbrev>). Bulb broadly oval, with V-shaped sperm duct (<abbrev xmlns:xlink="http://www.w3.org/1999/xlink" xlink:title="sperm duct" id="ABBRID0E5LAE" xlink:type="simple">SD</abbrev>) in ventral view, apophyses absent. Embolus (<abbrev xmlns:xlink="http://www.w3.org/1999/xlink" xlink:title="embolus" id="ABBRID0ECMAE" xlink:type="simple">Em</abbrev>) spine-like, with a lamellar embolic basal process (<abbrev xmlns:xlink="http://www.w3.org/1999/xlink" xlink:title="embolic basal process" id="ABBRID0EGMAE" xlink:type="simple">EBP</abbrev>).</p><p><bold>Female. <italic>Habitus</italic></bold> as in Fig. <xref ref-type="fig" rid="F2">2A, B</xref>. Total length 2.97, carapace 1.37 long, 1.21 wide. Eye sizes and interdistances: <abbrev xmlns:xlink="http://www.w3.org/1999/xlink" xlink:title="anterior median eye" id="ABBRID0EUMAE" xlink:type="simple">AME</abbrev> 0.07, <abbrev xmlns:xlink="http://www.w3.org/1999/xlink" xlink:title="anterior lateral eye" id="ABBRID0EYMAE" xlink:type="simple">ALE</abbrev> 0.09, <abbrev xmlns:xlink="http://www.w3.org/1999/xlink" xlink:title="posterior median eye" id="ABBRID0E3MAE" xlink:type="simple">PME</abbrev> 0.08, <abbrev xmlns:xlink="http://www.w3.org/1999/xlink" xlink:title="posterior lateral eye" id="ABBRID0EANAE" xlink:type="simple">PLE</abbrev> 0.09, <abbrev xmlns:xlink="http://www.w3.org/1999/xlink" xlink:title="anterior median eye" id="ABBRID0EENAE" xlink:type="simple">AME</abbrev>–<abbrev xmlns:xlink="http://www.w3.org/1999/xlink" xlink:title="anterior median eye" id="ABBRID0EINAE" xlink:type="simple">AME</abbrev> 0.03, <abbrev xmlns:xlink="http://www.w3.org/1999/xlink" xlink:title="anterior median eye" id="ABBRID0EMNAE" xlink:type="simple">AME</abbrev>–<abbrev xmlns:xlink="http://www.w3.org/1999/xlink" xlink:title="anterior lateral eye" id="ABBRID0EQNAE" xlink:type="simple">ALE</abbrev> 0.01, <abbrev xmlns:xlink="http://www.w3.org/1999/xlink" xlink:title="posterior median eye" id="ABBRID0EUNAE" xlink:type="simple">PME</abbrev>–<abbrev xmlns:xlink="http://www.w3.org/1999/xlink" xlink:title="posterior median eye" id="ABBRID0EYNAE" xlink:type="simple">PME</abbrev> 0.09, <abbrev xmlns:xlink="http://www.w3.org/1999/xlink" xlink:title="posterior median eye" id="ABBRID0E3NAE" xlink:type="simple">PME</abbrev>–<abbrev xmlns:xlink="http://www.w3.org/1999/xlink" xlink:title="posterior lateral eye" id="ABBRID0EAOAE" xlink:type="simple">PLE</abbrev> 0.05, <abbrev xmlns:xlink="http://www.w3.org/1999/xlink" xlink:title="anterior median eye" id="ABBRID0EEOAE" xlink:type="simple">AME</abbrev>–<abbrev xmlns:xlink="http://www.w3.org/1999/xlink" xlink:title="posterior median eye" id="ABBRID0EIOAE" xlink:type="simple">PME</abbrev> 0.08, <abbrev xmlns:xlink="http://www.w3.org/1999/xlink" xlink:title="anterior median eye" id="ABBRID0EMOAE" xlink:type="simple">AME</abbrev>–<abbrev xmlns:xlink="http://www.w3.org/1999/xlink" xlink:title="posterior lateral eye" id="ABBRID0EQOAE" xlink:type="simple">PLE</abbrev> 0.15, <abbrev xmlns:xlink="http://www.w3.org/1999/xlink" xlink:title="anterior lateral eye" id="ABBRID0EUOAE" xlink:type="simple">ALE</abbrev>–<abbrev xmlns:xlink="http://www.w3.org/1999/xlink" xlink:title="anterior lateral eye" id="ABBRID0EYOAE" xlink:type="simple">ALE</abbrev> 0.19, <abbrev xmlns:xlink="http://www.w3.org/1999/xlink" xlink:title="posterior lateral eye" id="ABBRID0E3OAE" xlink:type="simple">PLE</abbrev>–<abbrev xmlns:xlink="http://www.w3.org/1999/xlink" xlink:title="posterior lateral eye" id="ABBRID0EAPAE" xlink:type="simple">PLE</abbrev> 0.36, <abbrev xmlns:xlink="http://www.w3.org/1999/xlink" xlink:title="anterior lateral eye" id="ABBRID0EEPAE" xlink:type="simple">ALE</abbrev>–<abbrev xmlns:xlink="http://www.w3.org/1999/xlink" xlink:title="posterior lateral eye" id="ABBRID0EIPAE" xlink:type="simple">PLE</abbrev> 0.07. <abbrev xmlns:xlink="http://www.w3.org/1999/xlink" xlink:title="median ocular area" id="ABBRID0EMPAE" xlink:type="simple">MOA</abbrev> 0.21 long, frontal width 0.17, posterior width 0.26. Leg measurements: I 4.77 (1.26, 0.51, 1.35, 1.14, 0.51); II 4.03 (1.06, 0.46, 1.01, 0.93, 0.57); III 3.52 (0.93, 0.41, 0.7, 0.93, 0.55); IV 4.94 (1.33, 0.47, 1.12, 1.31, 0.71). Leg spination (Fig. <xref ref-type="fig" rid="F2">2A, B</xref>): femora femora I d11 p1111, II d1 p11, III d1, IV d1; tibiae I v2222222, II v222222, metatarsi I v2222, II v2222. Pedicel 0.03 long. Abdomen (Fig. <xref ref-type="fig" rid="F2">2A, B</xref>) 1.65 long, 1.07 wide.</p><p><bold><italic>Colouration</italic></bold> (Fig. <xref ref-type="fig" rid="F2">2A, B</xref>). Paler than male.</p><p><bold><italic>Epigyne</italic></bold> (Fig. <xref ref-type="fig" rid="F2">2C, D</xref>). Epigynal plate W-shaped through integument, median septum absent. Copulatory openings (<abbrev xmlns:xlink="http://www.w3.org/1999/xlink" xlink:title="copulatory opening" id="ABBRID0EOQAE" xlink:type="simple">CO</abbrev>) anteromedially located, slightly separated. Copulatory ducts (<abbrev xmlns:xlink="http://www.w3.org/1999/xlink" xlink:title="copulatory duct" id="ABBRID0ESQAE" xlink:type="simple">CD</abbrev>) broad, touching, posteriorly with pair of soybean-shaped, transparent bursae laterally. Bursae (<abbrev xmlns:xlink="http://www.w3.org/1999/xlink" xlink:title="bursa" id="ABBRID0EWQAE" xlink:type="simple">Bu</abbrev>) large, bean-shaped, slightly separated, nearly covering 4/5 of epigynal plate. Glandular appendages (<abbrev xmlns:xlink="http://www.w3.org/1999/xlink" xlink:title="glandular appendage" id="ABBRID0E1QAE" xlink:type="simple">GA</abbrev>) very long, located on posterior of copulatory ducts. Connecting tubes (<abbrev xmlns:xlink="http://www.w3.org/1999/xlink" xlink:title="connecting tube" id="ABBRID0E5QAE" xlink:type="simple">CT</abbrev>) sausage-shaped, separated by half of their length. Spermathecae (<abbrev xmlns:xlink="http://www.w3.org/1999/xlink" xlink:title="spermathecae" id="ABBRID0ECRAE" xlink:type="simple">Spe</abbrev>) S-shaped, transverse, slightly separated. Fertilisation ducts (<abbrev xmlns:xlink="http://www.w3.org/1999/xlink" xlink:title="fertilisation duct" id="ABBRID0EGRAE" xlink:type="simple">FD</abbrev>) short, located at anterior of spermathecae, directed anterolaterally.</p></tp:treatment-sec><tp:treatment-sec sec-type="distribution" id="SECID0EKRAE"><title>Distribution.</title><p>Known only from the type locality in Jiangxi Province, China (Fig. <xref ref-type="fig" rid="F9">9</xref>).</p></tp:treatment-sec><tp:treatment-sec><!--Section generated to contain objects referenced in tp:taxon-treatment.--><fig id="F7" position="float" orientation="portrait"><object-id xmlns:xlink="http://www.w3.org/1999/xlink" content-type="doi" xlink:type="simple">10.3897/zookeys.1180.108823.figure7</object-id><object-id xmlns:xlink="http://www.w3.org/1999/xlink" content-type="arpha" xlink:type="simple">E4FA3E62-4C78-581D-A077-A093B3341B66</object-id><label>Figure 7.</label><caption><p>SEM micrographs of <italic><tp:taxon-name><tp:taxon-name-part taxon-name-part-type="genus" reg="Otacilia">Otacilia</tp:taxon-name-part></tp:taxon-name></italic> spp. from China, palp of male paratype <bold>A</bold><italic><tp:taxon-name><tp:taxon-name-part taxon-name-part-type="genus" reg="Otacilia">O.</tp:taxon-name-part><tp:taxon-name-part taxon-name-part-type="species" reg="anfu">anfu</tp:taxon-name-part></tp:taxon-name></italic> sp. nov., ventral view <bold>B</bold><italic><tp:taxon-name><tp:taxon-name-part taxon-name-part-type="genus" reg="Otacilia">O.</tp:taxon-name-part><tp:taxon-name-part taxon-name-part-type="species" reg="guanshan">guanshan</tp:taxon-name-part></tp:taxon-name></italic> sp. nov., ventral view <bold>C</bold><italic><tp:taxon-name><tp:taxon-name-part taxon-name-part-type="genus" reg="Otacilia">O.</tp:taxon-name-part><tp:taxon-name-part taxon-name-part-type="species" reg="mingyueshan">mingyueshan</tp:taxon-name-part></tp:taxon-name></italic> sp. nov., ventral view. Abbreviations: <abbrev xmlns:xlink="http://www.w3.org/1999/xlink" xlink:title="distal tegular apophysis" id="ABBRID0EBDBG" xlink:type="simple">dTA</abbrev> – distal tegular apophysis, <abbrev xmlns:xlink="http://www.w3.org/1999/xlink" xlink:title="embolic basal process" id="ABBRID0EFDBG" xlink:type="simple">EBP</abbrev> – embolic basal process, <abbrev xmlns:xlink="http://www.w3.org/1999/xlink" xlink:title="embolus" id="ABBRID0EJDBG" xlink:type="simple">Em</abbrev> – embolus, <abbrev xmlns:xlink="http://www.w3.org/1999/xlink" xlink:title="retrolateral tegular apophysis" id="ABBRID0ENDBG" xlink:type="simple">rTA</abbrev> – distal tegular apophysis.</p></caption><graphic xmlns:xlink="http://www.w3.org/1999/xlink" xlink:href="zookeys-1180-129_article-108823__-g007.jpg" position="float" orientation="portrait" xlink:type="simple" id="oo_908242.jpg"><uri content-type="original_file" xlink:type="simple">https://binary.pensoft.net/fig/908242</uri></graphic></fig><fig id="F8" position="float" orientation="portrait"><object-id xmlns:xlink="http://www.w3.org/1999/xlink" content-type="doi" xlink:type="simple">10.3897/zookeys.1180.108823.figure8</object-id><object-id xmlns:xlink="http://www.w3.org/1999/xlink" content-type="arpha" xlink:type="simple">12FFB823-5FF3-5D40-98E8-094745B038D5</object-id><label>Figure 8.</label><caption><p>Photographs of living <italic><tp:taxon-name><tp:taxon-name-part taxon-name-part-type="genus" reg="Otacilia">Otacilia</tp:taxon-name-part></tp:taxon-name></italic> specimens from Jiangxi Province, China <bold>A</bold><italic><tp:taxon-name><tp:taxon-name-part taxon-name-part-type="genus" reg="Otacilia">O.</tp:taxon-name-part><tp:taxon-name-part taxon-name-part-type="species" reg="anfu">anfu</tp:taxon-name-part></tp:taxon-name></italic> sp. nov. <bold>B, C</bold><italic><tp:taxon-name><tp:taxon-name-part taxon-name-part-type="genus" reg="Otacilia">O.</tp:taxon-name-part><tp:taxon-name-part taxon-name-part-type="species" reg="guanshan">guanshan</tp:taxon-name-part></tp:taxon-name></italic> sp. nov. <bold>D</bold><italic><tp:taxon-name><tp:taxon-name-part taxon-name-part-type="genus" reg="Otacilia">O.</tp:taxon-name-part><tp:taxon-name-part taxon-name-part-type="species" reg="mingyueshan">mingyueshan</tp:taxon-name-part></tp:taxon-name></italic> sp. nov.</p></caption><graphic xmlns:xlink="http://www.w3.org/1999/xlink" xlink:href="zookeys-1180-129_article-108823__-g008.jpg" position="float" orientation="portrait" xlink:type="simple" id="oo_908243.jpg"><uri content-type="original_file" xlink:type="simple">https://binary.pensoft.net/fig/908243</uri></graphic></fig><fig id="F9" position="float" orientation="portrait"><object-id xmlns:xlink="http://www.w3.org/1999/xlink" content-type="doi" xlink:type="simple">10.3897/zookeys.1180.108823.figure9</object-id><object-id xmlns:xlink="http://www.w3.org/1999/xlink" content-type="arpha" xlink:type="simple">B96AC1BF-7107-56BE-9EC0-21A8A0FE59D7</object-id><label>Figure 9.</label><caption><p>Records of <italic><tp:taxon-name><tp:taxon-name-part taxon-name-part-type="genus" reg="Otacilia">Otacilia</tp:taxon-name-part><tp:taxon-name-part taxon-name-part-type="species" reg="anfu">anfu</tp:taxon-name-part></tp:taxon-name></italic> sp. nov., <italic><tp:taxon-name><tp:taxon-name-part taxon-name-part-type="genus" reg="Otacilia">O.</tp:taxon-name-part><tp:taxon-name-part taxon-name-part-type="species" reg="guanshan">guanshan</tp:taxon-name-part></tp:taxon-name></italic> sp. nov., and <italic><tp:taxon-name><tp:taxon-name-part taxon-name-part-type="genus" reg="Otacilia">O.</tp:taxon-name-part><tp:taxon-name-part taxon-name-part-type="species" reg="mingyueshan">mingyueshan</tp:taxon-name-part></tp:taxon-name></italic> sp. nov. in Jiangxi Province, China.</p></caption><graphic xmlns:xlink="http://www.w3.org/1999/xlink" xlink:href="zookeys-1180-129_article-108823__-g009.jpg" position="float" orientation="portrait" xlink:type="simple" id="oo_908244.jpg"><uri content-type="original_file" xlink:type="simple">https://binary.pensoft.net/fig/908244</uri></graphic></fig></tp:treatment-sec><ref-list><ref id="B12"><mixed-citation xmlns:xlink="http://www.w3.org/1999/xlink" xlink:type="simple"><person-group><name name-style="western"><surname>Mu</surname><given-names>Y</given-names></name><name name-style="western"><surname>Zhang</surname><given-names>F</given-names></name></person-group> (<year>2021</year>) <article-title>Seven new <italic><tp:taxon-name><tp:taxon-name-part taxon-name-part-type="genus">Otacilia</tp:taxon-name-part></tp:taxon-name></italic> Thorell, 1897 species from China (<tp:taxon-name><tp:taxon-name-part taxon-name-part-type="order">Araneae</tp:taxon-name-part></tp:taxon-name>: <tp:taxon-name><tp:taxon-name-part taxon-name-part-type="family">Phrurolithidae</tp:taxon-name-part></tp:taxon-name>).</article-title><source>Zootaxa</source><volume>5032</volume>(<issue>4</issue>): <fpage>533</fpage>–<lpage>548</lpage>. <ext-link xlink:href="10.11646/zootaxa.5032.4.4" ext-link-type="doi" xlink:type="simple">https://doi.org/10.11646/zootaxa.5032.4.4</ext-link></mixed-citation></ref></ref-list></tp:taxon-treatment>
