# Supplementary material for: ﻿Three new species of Otacilia Thorell, 1897 (Araneae, Phrurolithidae) from South China
Source: Zookeys. 2023 Sep 19;1180:129–44. doi: 10.3897/zookeys.1180.108823 (PMC10838172; doi:10.3897/zookeys.1180.108823)
Supplement: XML Treatment for Otacilia mingyueshan [file zookeys.1180.108823-treatment3.xml]

<!DOCTYPE tp:taxon-treatment
  PUBLIC "-//TaxonX//DTD Taxonomic Treatment Publishing DTD v0 20100105//EN" "tax-treatment-NSO.dtd">
<tp:taxon-treatment xmlns:tp="http://www.plazi.org/taxpub"><tp:treatment-meta><kwd-group><label>Taxon classification</label><kwd>
                <named-content content-type="kingdom">Animalia</named-content>
              </kwd><kwd>
                <named-content content-type="order">Araneae</named-content>
              </kwd><kwd>
                <named-content content-type="family">Phrurolithidae</named-content>
              </kwd></kwd-group><mixed-citation publication-type="journal"><person-group><name><surname>Liu</surname><given-names>Ming-kang</given-names></name><name><surname>Jiang</surname><given-names>Zi-min</given-names></name><name><surname>Xiao</surname><given-names>Yong-hong</given-names></name><name><surname>Liu</surname><given-names>Ke-ke</given-names></name><name><surname>Xu</surname><given-names>Xiang</given-names></name></person-group><article-title>﻿Three new species of <italic><tp:taxon-name><tp:taxon-name-part taxon-name-part-type="genus" reg="Otacilia">Otacilia</tp:taxon-name-part></tp:taxon-name></italic> Thorell, 1897 (<tp:taxon-name><tp:taxon-name-part taxon-name-part-type="order">Araneae</tp:taxon-name-part></tp:taxon-name>, <tp:taxon-name><tp:taxon-name-part taxon-name-part-type="family">Phrurolithidae</tp:taxon-name-part></tp:taxon-name>) from South China</article-title><source>Zookeys</source><day>19</day><month>09</month><year>2023</year><volume>1180</volume><fpage>129</fpage><lpage>144</lpage><pub-id pub-id-type="doi">10.3897/zookeys.1180.108823</pub-id></mixed-citation></tp:treatment-meta><tp:nomenclature><label>﻿</label><tp:taxon-name>
              <object-id xmlns:xlink="http://www.w3.org/1999/xlink" content-type="arpha" xlink:type="simple">06407DC2-4203-5CD2-988E-74E979998095</object-id>
              <tp:taxon-name-part taxon-name-part-type="genus" reg="Otacilia">Otacilia</tp:taxon-name-part>
              <tp:taxon-name-part taxon-name-part-type="species" reg="mingyueshan">mingyueshan</tp:taxon-name-part>
              <object-id xmlns:xlink="http://www.w3.org/1999/xlink" content-type="zoobank" xlink:type="simple">https://zoobank.org/EA43D15D-4ED7-4BBD-B556-595A651A8385</object-id>
            </tp:taxon-name><tp:taxon-authority>Liu</tp:taxon-authority><tp:taxon-status xmlns:xlink="http://www.w3.org/1999/xlink" xlink:type="simple">sp. nov.</tp:taxon-status><xref ref-type="fig" rid="F5">Figs 5</xref><xref ref-type="fig" rid="F6">, 6</xref><xref ref-type="fig" rid="F7">, 7C</xref><xref ref-type="fig" rid="F8">, 8D</xref></tp:nomenclature><tp:treatment-sec sec-type="type material" id="SECID0EVSAG"><title>Type materials.</title><p><bold><italic>Holotype</italic></bold>: ♂ (Phu-151), China, Jiangxi Province, Yichun City, Yuanzhou District, Wenquan Town, Mingyueshan National Forest Park, near Yungu Waterfall, <named-content xmlns:xlink="http://www.w3.org/1999/xlink" content-type="dwc:verbatimCoordinates" xlink:type="simple"><named-content content-type="geo-json" specific-use="{&#34;type&#34;:&#34;Point&#34;,&#34;coordinates&#34;:[114.269456,27.594264]}" id="NCID0EDTAG" xlink:type="simple">27°35'39.35"N, 114°16'10.04"E</named-content></named-content>, 711 m, 15 October 2022, leg. Ke-ke Liu et al. <bold><italic>Paratypes</italic></bold>: 2 ♂, 3 ♀, with the same data as holotype (Phu-151).</p></tp:treatment-sec><tp:treatment-sec sec-type="etymology" id="SECID0ELTAG"><title>Etymology.</title><p>The specific name derived from the type locality, Mingyueshan National Forest Park; noun in apposition.</p></tp:treatment-sec><tp:treatment-sec sec-type="diagnosis" id="SECID0EQTAG"><title>Diagnosis.</title><p>The male of the new species is similar to <italic><tp:taxon-name><tp:taxon-name-part taxon-name-part-type="genus" reg="Otacilia">O.</tp:taxon-name-part><tp:taxon-name-part taxon-name-part-type="species" reg="guanshan">guanshan</tp:taxon-name-part></tp:taxon-name></italic> sp. nov. and <italic><tp:taxon-name><tp:taxon-name-part taxon-name-part-type="genus" reg="Otacilia">O.</tp:taxon-name-part><tp:taxon-name-part taxon-name-part-type="species" reg="wugongshanica">wugongshanica</tp:taxon-name-part></tp:taxon-name></italic> Liu, 2020 (<xref ref-type="bibr" rid="B7">Liu et al. 2020b</xref>: 17, fig. 12A, D, E) in having the carapace with broad, dark-brown, mottled markings medially and a clavate retrolateral tegular apophysis, but it can be separated from them by the retrolateral tibial apophysis with moderate apex (vs thicker in <italic><tp:taxon-name><tp:taxon-name-part taxon-name-part-type="genus" reg="Otacilia">O.</tp:taxon-name-part><tp:taxon-name-part taxon-name-part-type="species" reg="guanshan">guanshan</tp:taxon-name-part></tp:taxon-name></italic> sp. nov. and thin in <italic><tp:taxon-name><tp:taxon-name-part taxon-name-part-type="genus" reg="Otacilia">O.</tp:taxon-name-part><tp:taxon-name-part taxon-name-part-type="species" reg="wugongshanica">wugongshanica</tp:taxon-name-part></tp:taxon-name></italic>) (cf. Fig. <xref ref-type="fig" rid="F5">5F, G</xref> and Fig. <xref ref-type="fig" rid="F3">3E, F</xref> and <xref ref-type="bibr" rid="B7">Liu et al. 2020b</xref>: 17, fig. 12E, F), the reniform distal tegular apophysis (vs oval in <italic><tp:taxon-name><tp:taxon-name-part taxon-name-part-type="genus" reg="Otacilia">O.</tp:taxon-name-part><tp:taxon-name-part taxon-name-part-type="species" reg="guanshan">guanshan</tp:taxon-name-part></tp:taxon-name></italic> sp. nov. and similar in <italic><tp:taxon-name><tp:taxon-name-part taxon-name-part-type="genus" reg="Otacilia">O.</tp:taxon-name-part><tp:taxon-name-part taxon-name-part-type="species" reg="wugongshanica">wugongshanica</tp:taxon-name-part></tp:taxon-name></italic>) (cf. Fig. <xref ref-type="fig" rid="F5">5D</xref> and Fig. <xref ref-type="fig" rid="F3">3D</xref> and <xref ref-type="bibr" rid="B7">Liu et al. 2020b</xref>: 17, fig. 12D, E), and the crescent-shaped embolus (vs similar in <italic><tp:taxon-name><tp:taxon-name-part taxon-name-part-type="genus" reg="Otacilia">O.</tp:taxon-name-part><tp:taxon-name-part taxon-name-part-type="species" reg="wugongshanica">wugongshanica</tp:taxon-name-part></tp:taxon-name></italic> and hook-shaped in <italic><tp:taxon-name><tp:taxon-name-part taxon-name-part-type="genus" reg="Otacilia">O.</tp:taxon-name-part><tp:taxon-name-part taxon-name-part-type="species" reg="guanshan">guanshan</tp:taxon-name-part></tp:taxon-name></italic> sp. nov.) (cf. Fig. <xref ref-type="fig" rid="F5">5D</xref>, Fig. <xref ref-type="fig" rid="F3">3D</xref>, and <xref ref-type="bibr" rid="B7">Liu et al. 2020b</xref>: 17, fig. 12D). The female resembles those of <italic><tp:taxon-name><tp:taxon-name-part taxon-name-part-type="genus" reg="Otacilia">O.</tp:taxon-name-part><tp:taxon-name-part taxon-name-part-type="species" reg="guanshan">guanshan</tp:taxon-name-part></tp:taxon-name></italic> sp. nov., and <italic><tp:taxon-name><tp:taxon-name-part taxon-name-part-type="genus" reg="Otacilia">O.</tp:taxon-name-part><tp:taxon-name-part taxon-name-part-type="species" reg="wugongshanica">wugongshanica</tp:taxon-name-part></tp:taxon-name></italic> Liu, 2020 (<xref ref-type="bibr" rid="B7">Liu et al. 2020b</xref>: 17, fig. 14C, D) in having the bow and arrow-shaped mark in epigynal plate, but the new species can be separated from them by the trapezoidal median septum (vs spindle-shaped in <italic><tp:taxon-name><tp:taxon-name-part taxon-name-part-type="genus" reg="Otacilia">O.</tp:taxon-name-part><tp:taxon-name-part taxon-name-part-type="species" reg="guanshan">guanshan</tp:taxon-name-part></tp:taxon-name></italic> sp. nov. and <italic><tp:taxon-name><tp:taxon-name-part taxon-name-part-type="genus" reg="Otacilia">O.</tp:taxon-name-part><tp:taxon-name-part taxon-name-part-type="species" reg="wugongshanica">wugongshanica</tp:taxon-name-part></tp:taxon-name></italic>) (cf. Fig. <xref ref-type="fig" rid="F6">6C</xref>, Fig. <xref ref-type="fig" rid="F4">4C</xref>, and <xref ref-type="bibr" rid="B7">Liu et al. 2020b</xref>: 17, fig. 14C), the straightly sloping connecting tubes (vs similar in <italic><tp:taxon-name><tp:taxon-name-part taxon-name-part-type="genus" reg="Otacilia">O.</tp:taxon-name-part><tp:taxon-name-part taxon-name-part-type="species" reg="guanshan">guanshan</tp:taxon-name-part></tp:taxon-name></italic> sp. nov. and curved in <italic><tp:taxon-name><tp:taxon-name-part taxon-name-part-type="genus" reg="Otacilia">O.</tp:taxon-name-part><tp:taxon-name-part taxon-name-part-type="species" reg="wugongshanica">wugongshanica</tp:taxon-name-part></tp:taxon-name></italic>) (cf. Fig. <xref ref-type="fig" rid="F6">6D</xref>, Fig. <xref ref-type="fig" rid="F4">4D</xref>, and <xref ref-type="bibr" rid="B7">Liu et al. 2020b</xref>: 17, fig. 14D) and the widely separated spermathecae (vs relatively widely separated in <italic><tp:taxon-name><tp:taxon-name-part taxon-name-part-type="genus" reg="Otacilia">O.</tp:taxon-name-part><tp:taxon-name-part taxon-name-part-type="species" reg="guanshan">guanshan</tp:taxon-name-part></tp:taxon-name></italic> sp. nov. and touching in <italic><tp:taxon-name><tp:taxon-name-part taxon-name-part-type="genus" reg="Otacilia">O.</tp:taxon-name-part><tp:taxon-name-part taxon-name-part-type="species" reg="wugongshanica">wugongshanica</tp:taxon-name-part></tp:taxon-name></italic>) (cf. Fig. <xref ref-type="fig" rid="F6">6D</xref> and Fig. <xref ref-type="fig" rid="F4">4D</xref> and <xref ref-type="bibr" rid="B7">Liu et al. 2020b</xref>: 17, fig. 14D).</p></tp:treatment-sec><tp:treatment-sec sec-type="description" id="SECID0EW2AG"><title>Description.</title><p><bold>Male</bold> (holotype). <bold><italic>Habitus</italic></bold> as in Fig. <xref ref-type="fig" rid="F5">5A, B</xref>. Total length 3.02, carapace 1.50 long, 1.26 wide. Eye sizes and interdistances: <abbrev xmlns:xlink="http://www.w3.org/1999/xlink" xlink:title="anterior median eye" id="ABBRID0EF3AG" xlink:type="simple">AME</abbrev> 0.06, <abbrev xmlns:xlink="http://www.w3.org/1999/xlink" xlink:title="anterior lateral eye" id="ABBRID0EJ3AG" xlink:type="simple">ALE</abbrev> 0.08, <abbrev xmlns:xlink="http://www.w3.org/1999/xlink" xlink:title="posterior median eye" id="ABBRID0EN3AG" xlink:type="simple">PME</abbrev> 0.07, <abbrev xmlns:xlink="http://www.w3.org/1999/xlink" xlink:title="posterior lateral eye" id="ABBRID0ER3AG" xlink:type="simple">PLE</abbrev> 0.08; <abbrev xmlns:xlink="http://www.w3.org/1999/xlink" xlink:title="anterior median eye" id="ABBRID0EV3AG" xlink:type="simple">AME</abbrev>–<abbrev xmlns:xlink="http://www.w3.org/1999/xlink" xlink:title="anterior median eye" id="ABBRID0EZ3AG" xlink:type="simple">AME</abbrev> 0.06, <abbrev xmlns:xlink="http://www.w3.org/1999/xlink" xlink:title="anterior median eye" id="ABBRID0E43AG" xlink:type="simple">AME</abbrev>–<abbrev xmlns:xlink="http://www.w3.org/1999/xlink" xlink:title="anterior lateral eye" id="ABBRID0EB4AG" xlink:type="simple">ALE</abbrev> 0.03, <abbrev xmlns:xlink="http://www.w3.org/1999/xlink" xlink:title="posterior median eye" id="ABBRID0EF4AG" xlink:type="simple">PME</abbrev>–<abbrev xmlns:xlink="http://www.w3.org/1999/xlink" xlink:title="posterior median eye" id="ABBRID0EJ4AG" xlink:type="simple">PME</abbrev> 0.12, <abbrev xmlns:xlink="http://www.w3.org/1999/xlink" xlink:title="posterior median eye" id="ABBRID0EN4AG" xlink:type="simple">PME</abbrev>–<abbrev xmlns:xlink="http://www.w3.org/1999/xlink" xlink:title="posterior lateral eye" id="ABBRID0ER4AG" xlink:type="simple">PLE</abbrev> 0.05, <abbrev xmlns:xlink="http://www.w3.org/1999/xlink" xlink:title="anterior median eye" id="ABBRID0EV4AG" xlink:type="simple">AME</abbrev>–<abbrev xmlns:xlink="http://www.w3.org/1999/xlink" xlink:title="posterior median eye" id="ABBRID0EZ4AG" xlink:type="simple">PME</abbrev> 0.11, <abbrev xmlns:xlink="http://www.w3.org/1999/xlink" xlink:title="anterior median eye" id="ABBRID0E44AG" xlink:type="simple">AME</abbrev>–<abbrev xmlns:xlink="http://www.w3.org/1999/xlink" xlink:title="posterior lateral eye" id="ABBRID0EB5AG" xlink:type="simple">PLE</abbrev> 0.18, <abbrev xmlns:xlink="http://www.w3.org/1999/xlink" xlink:title="anterior lateral eye" id="ABBRID0EF5AG" xlink:type="simple">ALE</abbrev>–<abbrev xmlns:xlink="http://www.w3.org/1999/xlink" xlink:title="anterior lateral eye" id="ABBRID0EJ5AG" xlink:type="simple">ALE</abbrev> 0.24, <abbrev xmlns:xlink="http://www.w3.org/1999/xlink" xlink:title="posterior lateral eye" id="ABBRID0EN5AG" xlink:type="simple">PLE</abbrev>–<abbrev xmlns:xlink="http://www.w3.org/1999/xlink" xlink:title="posterior lateral eye" id="ABBRID0ER5AG" xlink:type="simple">PLE</abbrev> 0.39, <abbrev xmlns:xlink="http://www.w3.org/1999/xlink" xlink:title="anterior lateral eye" id="ABBRID0EV5AG" xlink:type="simple">ALE</abbrev>–<abbrev xmlns:xlink="http://www.w3.org/1999/xlink" xlink:title="posterior lateral eye" id="ABBRID0EZ5AG" xlink:type="simple">PLE</abbrev> 0.09. <abbrev xmlns:xlink="http://www.w3.org/1999/xlink" xlink:title="median ocular area" id="ABBRID0E45AG" xlink:type="simple">MOA</abbrev> 0.24 long, frontal width 0.20, posterior width 0.28. Chelicerae with three promarginal and six retromarginal teeth. Sternum (Fig. <xref ref-type="fig" rid="F5">5B</xref>), posterior end triangular, relatively blunt. Leg measurements: I 5 (1.34, 0.43, 1.43, 1.12, 0.68); II 4.73 (1.2, 0.43, 1.26, 1.13, 0.71); III 4.12 (1.07, 0.32, 0.93, 1.14, 0.66); IV 6.16 (1.65, 0.46, 1.24, 1.87, 0.94). Leg spination (Fig. <xref ref-type="fig" rid="F5">5A, B</xref>): femora I d1, p1111, II d1, p11, III d1, IV d1; tibiae I v222222, II v222222, metatarsi I v2222, II v2222. Pedicel 0.09 long. Abdomen (Fig. <xref ref-type="fig" rid="F5">5A, B</xref>) 1.56 long, 0.97 wide, weak dorsal scutum in anterior half.</p><p><bold><italic>Colouration</italic></bold> (Fig. <xref ref-type="fig" rid="F5">5A, B</xref>). Carapace yellow with conspicuous, irregular, dark-yellow-brown mottled markings radially along midline and arc-shaped dark stripes around margin. Chelicerae yellow-brown. Endites and labium yellow. Sternum yellowish. Legs yellow, with conspicuous annulation on femora. Abdomen black-brown, with pair of small, oval and pair of large, irregular yellowish spots on posterior dorsal scutum, three pale chevron-shaped stripes on submedial part, and indistinct yellowish arc-shaped stripe posteriorly; venter with H-shaped and pair of sloping markings posteriorly.</p><p><bold><italic>Palp</italic></bold> (Figs <xref ref-type="fig" rid="F5">5C−G</xref>, <xref ref-type="fig" rid="F7">7C</xref>). Femoral apophysis (<abbrev xmlns:xlink="http://www.w3.org/1999/xlink" xlink:title="femoral apophysis" id="ABBRID0EHABG" xlink:type="simple">FA</abbrev>) well developed, nearly as wide as half of femoral width. Tibia with three apophyses: one small, tubercle-like ventro-retrolateral apophysis (<abbrev xmlns:xlink="http://www.w3.org/1999/xlink" xlink:title="ventro-retrolateral tibial apophysis" id="ABBRID0ELABG" xlink:type="simple">VTA</abbrev>) proximally; one large retrolateral apophysis (<abbrev xmlns:xlink="http://www.w3.org/1999/xlink" xlink:title="retrolateral tibial apophysis" id="ABBRID0EPABG" xlink:type="simple">RTA</abbrev>), longer than tibia, tapering from broad base to spine-like apex in dorsal view, bent inwards toward cymbial groove (<abbrev xmlns:xlink="http://www.w3.org/1999/xlink" xlink:title="groove" id="ABBRID0ETABG" xlink:type="simple">Gr</abbrev>); one thickened, ridge-like prolateral apophysis (<abbrev xmlns:xlink="http://www.w3.org/1999/xlink" xlink:title="prolateral tibial apophysis" id="ABBRID0EXABG" xlink:type="simple">PTA</abbrev>). Sperm duct (<abbrev xmlns:xlink="http://www.w3.org/1999/xlink" xlink:title="sperm duct" id="ABBRID0E2ABG" xlink:type="simple">SD</abbrev>) V-shaped in ventral view, reaching subposterior part of tegulum. Retrolateral tegular apophysis (<abbrev xmlns:xlink="http://www.w3.org/1999/xlink" xlink:title="retrolateral tegular apophysis" id="ABBRID0E6ABG" xlink:type="simple">rTA</abbrev>) fan-shaped, thick, directed anterolaterally, shorter than embolus and distal tegular apophysis in ventral view. Distal tegular apophysis (<abbrev xmlns:xlink="http://www.w3.org/1999/xlink" xlink:title="distal tegular apophysis" id="ABBRID0EDBBG" xlink:type="simple">dTA</abbrev>) reniform, membranous, arising from base of embolus and retrolateral part of sperm duct. Embolus (<abbrev xmlns:xlink="http://www.w3.org/1999/xlink" xlink:title="embolus" id="ABBRID0EHBBG" xlink:type="simple">Em</abbrev>) crescent-shaped, strongly curved, relatively thick, with a broad base.</p><fig id="F7" position="float" orientation="portrait"><object-id xmlns:xlink="http://www.w3.org/1999/xlink" content-type="doi" xlink:type="simple">10.3897/zookeys.1180.108823.figure7</object-id><object-id xmlns:xlink="http://www.w3.org/1999/xlink" content-type="arpha" xlink:type="simple">E4FA3E62-4C78-581D-A077-A093B3341B66</object-id><label>Figure 7.</label><caption><p>SEM micrographs of <italic><tp:taxon-name><tp:taxon-name-part taxon-name-part-type="genus" reg="Otacilia">Otacilia</tp:taxon-name-part></tp:taxon-name></italic> spp. from China, palp of male paratype <bold>A</bold><italic><tp:taxon-name><tp:taxon-name-part taxon-name-part-type="genus" reg="Otacilia">O.</tp:taxon-name-part><tp:taxon-name-part taxon-name-part-type="species" reg="anfu">anfu</tp:taxon-name-part></tp:taxon-name></italic> sp. nov., ventral view <bold>B</bold><italic><tp:taxon-name><tp:taxon-name-part taxon-name-part-type="genus" reg="Otacilia">O.</tp:taxon-name-part><tp:taxon-name-part taxon-name-part-type="species" reg="guanshan">guanshan</tp:taxon-name-part></tp:taxon-name></italic> sp. nov., ventral view <bold>C</bold><italic><tp:taxon-name><tp:taxon-name-part taxon-name-part-type="genus" reg="Otacilia">O.</tp:taxon-name-part><tp:taxon-name-part taxon-name-part-type="species" reg="mingyueshan">mingyueshan</tp:taxon-name-part></tp:taxon-name></italic> sp. nov., ventral view. Abbreviations: <abbrev xmlns:xlink="http://www.w3.org/1999/xlink" xlink:title="distal tegular apophysis" id="ABBRID0EBDBG" xlink:type="simple">dTA</abbrev> – distal tegular apophysis, <abbrev xmlns:xlink="http://www.w3.org/1999/xlink" xlink:title="embolic basal process" id="ABBRID0EFDBG" xlink:type="simple">EBP</abbrev> – embolic basal process, <abbrev xmlns:xlink="http://www.w3.org/1999/xlink" xlink:title="embolus" id="ABBRID0EJDBG" xlink:type="simple">Em</abbrev> – embolus, <abbrev xmlns:xlink="http://www.w3.org/1999/xlink" xlink:title="retrolateral tegular apophysis" id="ABBRID0ENDBG" xlink:type="simple">rTA</abbrev> – distal tegular apophysis.</p></caption><graphic xmlns:xlink="http://www.w3.org/1999/xlink" xlink:href="zookeys-1180-129_article-108823__-g007.jpg" position="float" orientation="portrait" xlink:type="simple" id="oo_908242.jpg"><uri content-type="original_file" xlink:type="simple">https://binary.pensoft.net/fig/908242</uri></graphic></fig><fig id="F8" position="float" orientation="portrait"><object-id xmlns:xlink="http://www.w3.org/1999/xlink" content-type="doi" xlink:type="simple">10.3897/zookeys.1180.108823.figure8</object-id><object-id xmlns:xlink="http://www.w3.org/1999/xlink" content-type="arpha" xlink:type="simple">12FFB823-5FF3-5D40-98E8-094745B038D5</object-id><label>Figure 8.</label><caption><p>Photographs of living <italic><tp:taxon-name><tp:taxon-name-part taxon-name-part-type="genus" reg="Otacilia">Otacilia</tp:taxon-name-part></tp:taxon-name></italic> specimens from Jiangxi Province, China <bold>A</bold><italic><tp:taxon-name><tp:taxon-name-part taxon-name-part-type="genus" reg="Otacilia">O.</tp:taxon-name-part><tp:taxon-name-part taxon-name-part-type="species" reg="anfu">anfu</tp:taxon-name-part></tp:taxon-name></italic> sp. nov. <bold>B, C</bold><italic><tp:taxon-name><tp:taxon-name-part taxon-name-part-type="genus" reg="Otacilia">O.</tp:taxon-name-part><tp:taxon-name-part taxon-name-part-type="species" reg="guanshan">guanshan</tp:taxon-name-part></tp:taxon-name></italic> sp. nov. <bold>D</bold><italic><tp:taxon-name><tp:taxon-name-part taxon-name-part-type="genus" reg="Otacilia">O.</tp:taxon-name-part><tp:taxon-name-part taxon-name-part-type="species" reg="mingyueshan">mingyueshan</tp:taxon-name-part></tp:taxon-name></italic> sp. nov.</p></caption><graphic xmlns:xlink="http://www.w3.org/1999/xlink" xlink:href="zookeys-1180-129_article-108823__-g008.jpg" position="float" orientation="portrait" xlink:type="simple" id="oo_908243.jpg"><uri content-type="original_file" xlink:type="simple">https://binary.pensoft.net/fig/908243</uri></graphic></fig><p><bold>Female. <italic>Habitus</italic></bold> as in Fig. <xref ref-type="fig" rid="F6">6A, B</xref>. Total length 3.08, carapace 1.50 long, 1.37 wide. Eye sizes and interdistances: <abbrev xmlns:xlink="http://www.w3.org/1999/xlink" xlink:title="anterior median eye" id="ABBRID0E2FBG" xlink:type="simple">AME</abbrev> 0.06, <abbrev xmlns:xlink="http://www.w3.org/1999/xlink" xlink:title="anterior lateral eye" id="ABBRID0E6FBG" xlink:type="simple">ALE</abbrev> 0.07, <abbrev xmlns:xlink="http://www.w3.org/1999/xlink" xlink:title="posterior median eye" id="ABBRID0EDGBG" xlink:type="simple">PME</abbrev> 0.06, <abbrev xmlns:xlink="http://www.w3.org/1999/xlink" xlink:title="posterior lateral eye" id="ABBRID0EHGBG" xlink:type="simple">PLE</abbrev> 0.07, <abbrev xmlns:xlink="http://www.w3.org/1999/xlink" xlink:title="anterior median eye" id="ABBRID0ELGBG" xlink:type="simple">AME</abbrev>–<abbrev xmlns:xlink="http://www.w3.org/1999/xlink" xlink:title="anterior median eye" id="ABBRID0EPGBG" xlink:type="simple">AME</abbrev> 0.07, <abbrev xmlns:xlink="http://www.w3.org/1999/xlink" xlink:title="anterior median eye" id="ABBRID0ETGBG" xlink:type="simple">AME</abbrev>–<abbrev xmlns:xlink="http://www.w3.org/1999/xlink" xlink:title="anterior lateral eye" id="ABBRID0EXGBG" xlink:type="simple">ALE</abbrev> 0.04, <abbrev xmlns:xlink="http://www.w3.org/1999/xlink" xlink:title="posterior median eye" id="ABBRID0E2GBG" xlink:type="simple">PME</abbrev>–<abbrev xmlns:xlink="http://www.w3.org/1999/xlink" xlink:title="posterior median eye" id="ABBRID0E6GBG" xlink:type="simple">PME</abbrev> 0.14, <abbrev xmlns:xlink="http://www.w3.org/1999/xlink" xlink:title="posterior median eye" id="ABBRID0EDHBG" xlink:type="simple">PME</abbrev>–<abbrev xmlns:xlink="http://www.w3.org/1999/xlink" xlink:title="posterior lateral eye" id="ABBRID0EHHBG" xlink:type="simple">PLE</abbrev> 0.08, <abbrev xmlns:xlink="http://www.w3.org/1999/xlink" xlink:title="anterior median eye" id="ABBRID0ELHBG" xlink:type="simple">AME</abbrev>–<abbrev xmlns:xlink="http://www.w3.org/1999/xlink" xlink:title="posterior median eye" id="ABBRID0EPHBG" xlink:type="simple">PME</abbrev> 0.11, <abbrev xmlns:xlink="http://www.w3.org/1999/xlink" xlink:title="anterior median eye" id="ABBRID0ETHBG" xlink:type="simple">AME</abbrev>–<abbrev xmlns:xlink="http://www.w3.org/1999/xlink" xlink:title="posterior lateral eye" id="ABBRID0EXHBG" xlink:type="simple">PLE</abbrev> 0.19, <abbrev xmlns:xlink="http://www.w3.org/1999/xlink" xlink:title="anterior lateral eye" id="ABBRID0E2HBG" xlink:type="simple">ALE</abbrev>–<abbrev xmlns:xlink="http://www.w3.org/1999/xlink" xlink:title="anterior lateral eye" id="ABBRID0E6HBG" xlink:type="simple">ALE</abbrev> 0.29, <abbrev xmlns:xlink="http://www.w3.org/1999/xlink" xlink:title="posterior lateral eye" id="ABBRID0EDIBG" xlink:type="simple">PLE</abbrev>–<abbrev xmlns:xlink="http://www.w3.org/1999/xlink" xlink:title="posterior lateral eye" id="ABBRID0EHIBG" xlink:type="simple">PLE</abbrev> 0.40, <abbrev xmlns:xlink="http://www.w3.org/1999/xlink" xlink:title="anterior lateral eye" id="ABBRID0ELIBG" xlink:type="simple">ALE</abbrev>–<abbrev xmlns:xlink="http://www.w3.org/1999/xlink" xlink:title="posterior lateral eye" id="ABBRID0EPIBG" xlink:type="simple">PLE</abbrev> 0.11. <abbrev xmlns:xlink="http://www.w3.org/1999/xlink" xlink:title="median ocular area" id="ABBRID0ETIBG" xlink:type="simple">MOA</abbrev> 0.23 long, frontal width 0.19, posterior width 0.25. Leg measurements: I 6.11 (1.65, 0.61, 1.88, 1.26, 0.71); II 5.22 (1.29, 0.54, 1.47, 1.25, 0.67); III 4.15 (1.05, 0.46, 0.98, 1.07, 0.59); IV 6.03 (1.63, 0.47, 1.53, 1.51, 0.89). Leg spination (Fig. <xref ref-type="fig" rid="F6">6A, B</xref>): femora I d1, p1111, II d1, p111, III d1, IV d1; tibiae I v2222222, II v222222, metatarsi I v2222, II v222. Pedicel 0.08 long. Abdomen (Fig. <xref ref-type="fig" rid="F6">6A, B</xref>) 1.59 long, 1.18 wide.</p><p><bold><italic>Colouration</italic></bold> (Fig. <xref ref-type="fig" rid="F6">6A, B</xref>). Paler than male.</p><p><bold><italic>Epigyne</italic></bold> (Fig. <xref ref-type="fig" rid="F6">6C, D</xref>). Epigynal plate bow- and arrow-shaped, posteriorly with elongated trapezoidal median septum (<abbrev xmlns:xlink="http://www.w3.org/1999/xlink" xlink:title="median septum" id="ABBRID0EVJBG" xlink:type="simple">MS</abbrev>). Fovea located anteriorly, separated by strongly sclerotised transverse margin. Copulatory openings (<abbrev xmlns:xlink="http://www.w3.org/1999/xlink" xlink:title="copulatory opening" id="ABBRID0EZJBG" xlink:type="simple">CO</abbrev>) oval, touching at margin, arising from anterior part of median septum. Copulatory ducts (<abbrev xmlns:xlink="http://www.w3.org/1999/xlink" xlink:title="copulatory duct" id="ABBRID0E4JBG" xlink:type="simple">CD</abbrev>) splayed, longer than connecting tubes. Bursae (<abbrev xmlns:xlink="http://www.w3.org/1999/xlink" xlink:title="bursa" id="ABBRID0EBKBG" xlink:type="simple">Bu</abbrev>) large, bean-shaped, widely separated, nearly covering more than 1/2 of epigynal plate. Glandular appendages (<abbrev xmlns:xlink="http://www.w3.org/1999/xlink" xlink:title="glandular appendage" id="ABBRID0EFKBG" xlink:type="simple">GA</abbrev>) small, directed laterally in ventral view. Connecting tubes (<abbrev xmlns:xlink="http://www.w3.org/1999/xlink" xlink:title="connecting tube" id="ABBRID0EJKBG" xlink:type="simple">CT</abbrev>) relatively broad, very short, nearly parallel in ventral view. Spermathecae (<abbrev xmlns:xlink="http://www.w3.org/1999/xlink" xlink:title="spermathecae" id="ABBRID0ENKBG" xlink:type="simple">Spe</abbrev>) globular, separated by more than their length, located on subposterior part of endogyne. Fertilisation ducts (<abbrev xmlns:xlink="http://www.w3.org/1999/xlink" xlink:title="fertilisation duct" id="ABBRID0ERKBG" xlink:type="simple">FD</abbrev>) short, located at anterior of spermathecae, directed anteriorly.</p></tp:treatment-sec><tp:treatment-sec sec-type="distribution" id="SECID0EVKBG"><title>Distribution.</title><p>Known only from the type locality in Jiangxi Province, China (Fig. <xref ref-type="fig" rid="F9">9</xref>).</p><fig id="F9" position="float" orientation="portrait"><object-id xmlns:xlink="http://www.w3.org/1999/xlink" content-type="doi" xlink:type="simple">10.3897/zookeys.1180.108823.figure9</object-id><object-id xmlns:xlink="http://www.w3.org/1999/xlink" content-type="arpha" xlink:type="simple">B96AC1BF-7107-56BE-9EC0-21A8A0FE59D7</object-id><label>Figure 9.</label><caption><p>Records of <italic><tp:taxon-name><tp:taxon-name-part taxon-name-part-type="genus" reg="Otacilia">Otacilia</tp:taxon-name-part><tp:taxon-name-part taxon-name-part-type="species" reg="anfu">anfu</tp:taxon-name-part></tp:taxon-name></italic> sp. nov., <italic><tp:taxon-name><tp:taxon-name-part taxon-name-part-type="genus" reg="Otacilia">O.</tp:taxon-name-part><tp:taxon-name-part taxon-name-part-type="species" reg="guanshan">guanshan</tp:taxon-name-part></tp:taxon-name></italic> sp. nov., and <italic><tp:taxon-name><tp:taxon-name-part taxon-name-part-type="genus" reg="Otacilia">O.</tp:taxon-name-part><tp:taxon-name-part taxon-name-part-type="species" reg="mingyueshan">mingyueshan</tp:taxon-name-part></tp:taxon-name></italic> sp. nov. in Jiangxi Province, China.</p></caption><graphic xmlns:xlink="http://www.w3.org/1999/xlink" xlink:href="zookeys-1180-129_article-108823__-g009.jpg" position="float" orientation="portrait" xlink:type="simple" id="oo_908244.jpg"><uri content-type="original_file" xlink:type="simple">https://binary.pensoft.net/fig/908244</uri></graphic></fig></tp:treatment-sec><tp:treatment-sec><!--Section generated to contain objects referenced in tp:taxon-treatment.--><fig id="F5" position="float" orientation="portrait"><object-id xmlns:xlink="http://www.w3.org/1999/xlink" content-type="doi" xlink:type="simple">10.3897/zookeys.1180.108823.figure5</object-id><object-id xmlns:xlink="http://www.w3.org/1999/xlink" content-type="arpha" xlink:type="simple">B5F6F809-B8CD-5462-A0F9-F01F4143D48C</object-id><label>Figure 5.</label><caption><p><italic><tp:taxon-name><tp:taxon-name-part taxon-name-part-type="genus" reg="Otacilia">Otacilia</tp:taxon-name-part><tp:taxon-name-part taxon-name-part-type="species" reg="mingyueshan">mingyueshan</tp:taxon-name-part></tp:taxon-name></italic> sp. nov., male holotype <bold>A</bold> habitus, dorsal view <bold>B</bold> same, ventral view <bold>C</bold> palp, prolateral view <bold>D</bold> same, ventral view <bold>E</bold> same, retrolateral view <bold>F</bold> same, dorso-retrolateral view. Abbreviations: <abbrev xmlns:xlink="http://www.w3.org/1999/xlink" xlink:title="distal tegular apophysis" id="ABBRID0EHCAG" xlink:type="simple">dTA</abbrev> – distal tegular apophysis, <abbrev xmlns:xlink="http://www.w3.org/1999/xlink" xlink:title="embolus" id="ABBRID0ELCAG" xlink:type="simple">Em</abbrev> – embolus, <abbrev xmlns:xlink="http://www.w3.org/1999/xlink" xlink:title="femoral apophysis" id="ABBRID0EPCAG" xlink:type="simple">FA</abbrev> – femoral apophysis, <abbrev xmlns:xlink="http://www.w3.org/1999/xlink" xlink:title="groove" id="ABBRID0ETCAG" xlink:type="simple">Gr</abbrev> – groove, <abbrev xmlns:xlink="http://www.w3.org/1999/xlink" xlink:title="prolateral tibial apophysis" id="ABBRID0EXCAG" xlink:type="simple">PTA</abbrev> – prolateral tibial apophysis, <abbrev xmlns:xlink="http://www.w3.org/1999/xlink" xlink:title="retrolateral tegular apophysis" id="ABBRID0E2CAG" xlink:type="simple">rTA</abbrev> – retrolateral tegular apophysis, <abbrev xmlns:xlink="http://www.w3.org/1999/xlink" xlink:title="retrolateral tibial apophysis" id="ABBRID0E6CAG" xlink:type="simple">RTA</abbrev> – retrolateral tibial apophysis, <abbrev xmlns:xlink="http://www.w3.org/1999/xlink" xlink:title="sperm duct" id="ABBRID0EDDAG" xlink:type="simple">SD</abbrev> – sperm duct, <abbrev xmlns:xlink="http://www.w3.org/1999/xlink" xlink:title="ventro-retrolateral tibial apophysis" id="ABBRID0EHDAG" xlink:type="simple">VTA</abbrev> – ventro-retrolateral tibial apophysis. Scale bars: 0.5 mm (<bold>A, B</bold>); 0.1 mm (<bold>C–F</bold>).</p></caption><graphic xmlns:xlink="http://www.w3.org/1999/xlink" xlink:href="zookeys-1180-129_article-108823__-g005.jpg" position="float" orientation="portrait" xlink:type="simple" id="oo_908240.jpg"><uri content-type="original_file" xlink:type="simple">https://binary.pensoft.net/fig/908240</uri></graphic></fig><fig id="F6" position="float" orientation="portrait"><object-id xmlns:xlink="http://www.w3.org/1999/xlink" content-type="doi" xlink:type="simple">10.3897/zookeys.1180.108823.figure6</object-id><object-id xmlns:xlink="http://www.w3.org/1999/xlink" content-type="arpha" xlink:type="simple">473FAB79-2A53-5686-A2DF-1D3A2DE94D04</object-id><label>Figure 6.</label><caption><p><italic><tp:taxon-name><tp:taxon-name-part taxon-name-part-type="genus" reg="Otacilia">Otacilia</tp:taxon-name-part><tp:taxon-name-part taxon-name-part-type="species" reg="mingyueshan">mingyueshan</tp:taxon-name-part></tp:taxon-name></italic> sp. nov., female paratype <bold>A</bold> habitus, dorsal view <bold>B</bold> same, ventral view <bold>C</bold> epigyne, ventral view <bold>D</bold> vulva, dorsal view. Abbreviations: <abbrev xmlns:xlink="http://www.w3.org/1999/xlink" xlink:title="bursa" id="ABBRID0EPEAG" xlink:type="simple">Bu</abbrev> – bursa, <abbrev xmlns:xlink="http://www.w3.org/1999/xlink" xlink:title="copulatory duct" id="ABBRID0ETEAG" xlink:type="simple">CD</abbrev> – copulatory duct, <abbrev xmlns:xlink="http://www.w3.org/1999/xlink" xlink:title="copulatory opening" id="ABBRID0EXEAG" xlink:type="simple">CO</abbrev> – copulatory opening, <abbrev xmlns:xlink="http://www.w3.org/1999/xlink" xlink:title="connecting tube" id="ABBRID0E2EAG" xlink:type="simple">CT</abbrev> – connecting tube, <abbrev xmlns:xlink="http://www.w3.org/1999/xlink" xlink:title="fertilisation duct" id="ABBRID0E6EAG" xlink:type="simple">FD</abbrev> – fertilisation ducts, <abbrev xmlns:xlink="http://www.w3.org/1999/xlink" xlink:title="glandular appendage" id="ABBRID0EDFAG" xlink:type="simple">GA</abbrev> – glandular appendage, <abbrev xmlns:xlink="http://www.w3.org/1999/xlink" xlink:title="median septum" id="ABBRID0EHFAG" xlink:type="simple">MS</abbrev> – median septum, <abbrev xmlns:xlink="http://www.w3.org/1999/xlink" xlink:title="spermathecae" id="ABBRID0ELFAG" xlink:type="simple">Spe</abbrev> – spermathecae. Scale bars: 0.5 mm (<bold>A, B</bold>); 0.1 mm (<bold>C, D</bold>).</p></caption><graphic xmlns:xlink="http://www.w3.org/1999/xlink" xlink:href="zookeys-1180-129_article-108823__-g006.jpg" position="float" orientation="portrait" xlink:type="simple" id="oo_908241.jpg"><uri content-type="original_file" xlink:type="simple">https://binary.pensoft.net/fig/908241</uri></graphic></fig><fig id="F3" position="float" orientation="portrait"><object-id xmlns:xlink="http://www.w3.org/1999/xlink" content-type="doi" xlink:type="simple">10.3897/zookeys.1180.108823.figure3</object-id><object-id xmlns:xlink="http://www.w3.org/1999/xlink" content-type="arpha" xlink:type="simple">84A5BBCD-6CDC-5385-9207-B22583EC7ADB</object-id><label>Figure 3.</label><caption><p><italic><tp:taxon-name><tp:taxon-name-part taxon-name-part-type="genus" reg="Otacilia">Otacilia</tp:taxon-name-part><tp:taxon-name-part taxon-name-part-type="species" reg="guanshan">guanshan</tp:taxon-name-part></tp:taxon-name></italic> sp. nov., male holotype <bold>A</bold> habitus, dorsal view <bold>B</bold> same, ventral view <bold>C</bold> palp, prolateral view <bold>D</bold> same, ventral view <bold>E</bold> same, retrolateral view <bold>F</bold> same, dorso-retrolateral view. Abbreviations: <abbrev xmlns:xlink="http://www.w3.org/1999/xlink" xlink:title="distal tegular apophysis" id="ABBRID0EW4AE" xlink:type="simple">dTA</abbrev> – distal tegular apophysis, <abbrev xmlns:xlink="http://www.w3.org/1999/xlink" xlink:title="embolus" id="ABBRID0E14AE" xlink:type="simple">Em</abbrev> – embolus, <abbrev xmlns:xlink="http://www.w3.org/1999/xlink" xlink:title="femoral apophysis" id="ABBRID0E54AE" xlink:type="simple">FA</abbrev> – femoral apophysis, <abbrev xmlns:xlink="http://www.w3.org/1999/xlink" xlink:title="groove" id="ABBRID0EC5AE" xlink:type="simple">Gr</abbrev> – groove, <abbrev xmlns:xlink="http://www.w3.org/1999/xlink" xlink:title="prolateral tibial apophysis" id="ABBRID0EG5AE" xlink:type="simple">PTA</abbrev> – prolateral tibial apophysis, <abbrev xmlns:xlink="http://www.w3.org/1999/xlink" xlink:title="retrolateral tegular apophysis" id="ABBRID0EK5AE" xlink:type="simple">rTA</abbrev> – retrolateral tegular apophysis, <abbrev xmlns:xlink="http://www.w3.org/1999/xlink" xlink:title="retrolateral tibial apophysis" id="ABBRID0EO5AE" xlink:type="simple">RTA</abbrev> – retrolateral tibial apophysis, <abbrev xmlns:xlink="http://www.w3.org/1999/xlink" xlink:title="sperm duct" id="ABBRID0ES5AE" xlink:type="simple">SD</abbrev> – sperm duct, <abbrev xmlns:xlink="http://www.w3.org/1999/xlink" xlink:title="ventro-retrolateral tibial apophysis" id="ABBRID0EW5AE" xlink:type="simple">VTA</abbrev> – ventro-retrolateral tibial apophysis. Scale bars: 0.5 mm (<bold>A, B</bold>); 0.1 mm (<bold>C–F</bold>).</p></caption><graphic xmlns:xlink="http://www.w3.org/1999/xlink" xlink:href="zookeys-1180-129_article-108823__-g003.jpg" position="float" orientation="portrait" xlink:type="simple" id="oo_908238.jpg"><uri content-type="original_file" xlink:type="simple">https://binary.pensoft.net/fig/908238</uri></graphic></fig><fig id="F4" position="float" orientation="portrait"><object-id xmlns:xlink="http://www.w3.org/1999/xlink" content-type="doi" xlink:type="simple">10.3897/zookeys.1180.108823.figure4</object-id><object-id xmlns:xlink="http://www.w3.org/1999/xlink" content-type="arpha" xlink:type="simple">17BC6904-FA6E-5243-AEC3-F892C4246564</object-id><label>Figure 4.</label><caption><p><italic><tp:taxon-name><tp:taxon-name-part taxon-name-part-type="genus" reg="Otacilia">Otacilia</tp:taxon-name-part><tp:taxon-name-part taxon-name-part-type="species" reg="guanshan">guanshan</tp:taxon-name-part></tp:taxon-name></italic> sp. nov., female paratype <bold>A</bold> habitus, dorsal view <bold>B</bold> same, ventral view <bold>C</bold> epigyne, ventral view <bold>D</bold> vulva, dorsal view. Abbreviations: <abbrev xmlns:xlink="http://www.w3.org/1999/xlink" xlink:title="bursa" id="ABBRID0E56AE" xlink:type="simple">Bu</abbrev> – bursa, <abbrev xmlns:xlink="http://www.w3.org/1999/xlink" xlink:title="copulatory duct" id="ABBRID0EDAAG" xlink:type="simple">CD</abbrev> – copulatory duct, <abbrev xmlns:xlink="http://www.w3.org/1999/xlink" xlink:title="copulatory opening" id="ABBRID0EHAAG" xlink:type="simple">CO</abbrev> – copulatory opening, <abbrev xmlns:xlink="http://www.w3.org/1999/xlink" xlink:title="connecting tube" id="ABBRID0ELAAG" xlink:type="simple">CT</abbrev> – connecting tube, <abbrev xmlns:xlink="http://www.w3.org/1999/xlink" xlink:title="fertilisation duct" id="ABBRID0EPAAG" xlink:type="simple">FD</abbrev> – fertilisation ducts, <abbrev xmlns:xlink="http://www.w3.org/1999/xlink" xlink:title="glandular appendage" id="ABBRID0ETAAG" xlink:type="simple">GA</abbrev> – glandular appendage, <abbrev xmlns:xlink="http://www.w3.org/1999/xlink" xlink:title="median septum" id="ABBRID0EXAAG" xlink:type="simple">MS</abbrev> – median septum, <abbrev xmlns:xlink="http://www.w3.org/1999/xlink" xlink:title="spermathecae" id="ABBRID0E2AAG" xlink:type="simple">Spe</abbrev> – spermathecae. Scale bars: 0.5 mm (<bold>A, B</bold>); 0.1 mm (<bold>C, D</bold>).</p></caption><graphic xmlns:xlink="http://www.w3.org/1999/xlink" xlink:href="zookeys-1180-129_article-108823__-g004.jpg" position="float" orientation="portrait" xlink:type="simple" id="oo_908239.jpg"><uri content-type="original_file" xlink:type="simple">https://binary.pensoft.net/fig/908239</uri></graphic></fig></tp:treatment-sec><ref-list><ref id="B7"><mixed-citation xmlns:xlink="http://www.w3.org/1999/xlink" xlink:type="simple"><person-group><name name-style="western"><surname>Liu</surname><given-names>KK</given-names></name><name name-style="western"><surname>Ying</surname><given-names>YH</given-names></name><name name-style="western"><surname>Xiao</surname><given-names>YX</given-names></name><name name-style="western"><surname>Yan</surname><given-names>J</given-names></name><name name-style="western"><surname>Xiao</surname><given-names>YH</given-names></name></person-group> (<year>2020b</year>) <article-title>Eight new species of <italic><tp:taxon-name><tp:taxon-name-part taxon-name-part-type="genus">Otacilia</tp:taxon-name-part></tp:taxon-name></italic> (<tp:taxon-name><tp:taxon-name-part taxon-name-part-type="order">Araneae</tp:taxon-name-part></tp:taxon-name>: <tp:taxon-name><tp:taxon-name-part taxon-name-part-type="family">Phrurolithidae</tp:taxon-name-part></tp:taxon-name>) from southern China.</article-title><source>ZooKeys</source><volume>979</volume>: <fpage>1</fpage>–<lpage>33</lpage>. <ext-link xlink:href="10.3897/zookeys.979.56273" ext-link-type="doi" xlink:type="simple">https://doi.org/10.3897/zookeys.979.56273</ext-link></mixed-citation></ref></ref-list></tp:taxon-treatment>
